# Supplementary material for: Transmissible antimicrobial resistance in Escherichia coli isolated from household drinking water in Ibadan, Nigeria
Source: PLoS One. 2025 May 23;20(5):e0318969. doi: 10.1371/journal.pone.0318969 (PMC12101698; doi:10.1371/journal.pone.0318969)
Supplement: S1 Table — Information on the isolates’ bioproject, sample, and sequence read archive accession. (XLSX) [file pone.0318969.s001.xlsx]

## Sheet: 1S Table
1S Table. Information on the isolates' bioproject, sample and sequence read archive accession
ID	Name of the Organism	Sample title	Bioproject	Sample Accession	Sequence Read Archive (SRA) Accession
13EC	Escherichia coli	3534STDY7991449	PRJEB8667	SAMEA5734552	ERS3537852
14EC	Escherichia coli	3534STDY7991450	PRJEB8667	SAMEA5734553	ERS3537853
15EC	Escherichia coli	3534STDY7991451	PRJEB8667	SAMEA5734554	ERS3537854
16EC	Escherichia coli	3534STDY7991452	PRJEB8667	SAMEA5734555	ERS3537855
175EC	Escherichia coli	3534STDY8813571	PRJEB8667	SAMEA7456826	ERS5215011
69EC	Escherichia coli	3534STDY8813572	PRJEB8667	SAMEA7456827	ERS5215012
183EC	Escherichia coli	3534STDY8813576	PRJEB8667	SAMEA7456831	ERS5215016
108EC	Escherichia coli	3534STDY8813580	PRJEB8667	SAMEA7456834	ERS5215019
171EC	Escherichia coli	3534STDY8813579	PRJEB8667	SAMEA7456836	ERS5215021
70EC1	Escherichia coli	3534STDY8813585	PRJEB8667	SAMEA7456840	ERS5215025
70EC	Escherichia coli	3534STDY8813586	PRJEB8667	SAMEA7456841	ERS5215026
182EC	Escherichia coli	3534STDY8813590	PRJEB8667	SAMEA7456842	ERS5215027
184EC	Escherichia coli	3534STDY8813588	PRJEB8667	SAMEA7456844	ERS5215029
170E	Escherichia coli	3534STDY8813589	PRJEB8667	SAMEA7456845	ERS5215030
177EC	Escherichia coli	3534STDY8813591	PRJEB8667	SAMEA7456846	ERS5215031
172EC1	Escherichia coli	3534STDY8813592	PRJEB8667	SAMEA7456848	ERS5215033
173EC	Escherichia coli	3534STDY8813595	PRJEB8667	SAMEA7456850	ERS5215035
166EC	Escherichia coli	3534STDY8813597	PRJEB8667	SAMEA7456851	ERS5215036
191EC	Escherichia coli	3534STDY8813598	PRJEB8667	SAMEA7456853	ERS5215038
178EC	Escherichia coli	3534STDY8813599	PRJEB8667	SAMEA7456854	ERS5215039
172EC	Escherichia coli	3534STDY8813600	PRJEB8667	SAMEA7456855	ERS5215040
167EC1	Escherichia coli	3534STDY8813602	PRJEB8667	SAMEA7456856	ERS5215041
167EC	Escherichia coli	3534STDY8813601	PRJEB8667	SAMEA7456857	ERS5215042
181EC	Escherichia coli	3534STDY8813608	PRJEB8667	SAMEA7456862	ERS5215047
154EC	Escherichia coli	3534STDY8813610	PRJEB8667	SAMEA7456864	ERS5215049
